# Supplementary material for: Catalase (CAT) Gene Family in Wheat (Triticum aestivum L.): Evolution, Expression Pattern and Function Analysis
Source: Int J Mol Sci. 2022 Jan 4;23(1):542. doi: 10.3390/ijms23010542 (PMC8745605; doi:10.3390/ijms23010542)
Supplement: Supplementary file 1 [file ijms-23-00542-s001.zip]

Archive with 5 entries (5 files):
- Supplemental Figures.pdf
- Table S1. List of primers in this study.xlsx
- Table S2. Presence of conserved motifs in the CAT proteins of wheat.xlsx
- Table S3 The GO enrichment analysis.xlsx
- Table S4. The information of miRNA targeted TaCAT genes..xlsx
