# Supplementary material for: Catalase (CAT) Gene Family in Wheat (Triticum aestivum L.): Evolution, Expression Pattern and Function Analysis
Source: Int J Mol Sci. 2022 Jan 4;23(1):542. doi: 10.3390/ijms23010542 (PMC8745605; doi:10.3390/ijms23010542)
Supplement: Supplementary file 1 [file ijms-23-00542-s001.zip › Table S1. List of primers in this study.xlsx]

## Sheet: Sheet1
Tab.S1. The qRT-PCR and Subcellular Localization primers of TaCAT genes
Gene name	Forward primer（5'–3'）	Reverse primer（5'–3'）
TaGAPDH	TTTTCACCGACAAGGACA	AAGAGGAGCAAGGCAGTT
TaActin	TACTCCCTCACAACAACC	GCTCCTGCTCATAATCAAG
TaCAT1-A	GGCCGCGCCGGAAACTGC	CGGGAACGAGAGGGCGAGAAAGA
TaCAT1-B	CCGGGGCGCGTGTGGATGA	AGCGGGAACGAGAGGACCGTAG
TaCAT1-D	AAATCTGCTTCCTCTTATCGGCG	GACAATGCGCGTAACGTGTTGCA
TaCAT2-A	AAGACCGGCTCGAGCGAGCT	GCAGGGATCCATCCTTCCTCTCT
TaCAT2-B	CAGCAATAAGAGACCATGCCAG	AGGATCACCCCAAAAAAAACA
TaCAT2-D	ATCCTTTTTTTTAATCCAGCAAATG	CCCACGATAAACCAACATAGAGAC
TaCAT3-A1	GACACGCGAGCGCCCGGG	GAAGGATAGGTCCTCGCTGGCCGA
TaCAT3-A2	AGGCACCGTCTCGGTGAACTA	TTCTCTTTCTTTTCCCGGCAG
TaCAT3-B	GATGATGGTGGGTGTTGTGACCC	AAGCTTCTATCAGACTGTCTTTT
TaCAT3-U	GTGTTGCCGGGTTCGTCACTTC	GTGGCAGGAAAGCCAAACAAA
p580-HY5-GFP	GTCTTAAGTCCGGAGCTAGCTCTAGAATGCAGGAACAAGCGACTA	CTCGCCCTTGCTCACCATGGATCCAAGGCTTGCATCAGCATTAGAAC
p580-CAT2-A-GFP	GTCTTAAGTCCGGAGCTAGCTCTAGAATGGATCCCTGCAAGTTCCG	CTCGCCCTTGCTCACCATGGATCCCATGCTTGGCTTCACGTTGA
p580-CAT2-B-GFP	GTCTTAAGTCCGGAGCTAGCTCTAGAATGGATCCCTGCAAGTTCCG	CTCGCCCTTGCTCACCATGGATCCCATGCTTGGCTTCACGTTGAGA
