# Supplementary material for: Catalase (CAT) Gene Family in Wheat (Triticum aestivum L.): Evolution, Expression Pattern and Function Analysis
Source: Int J Mol Sci. 2022 Jan 4;23(1):542. doi: 10.3390/ijms23010542 (PMC8745605; doi:10.3390/ijms23010542)
Supplement: Supplementary file 1 [file ijms-23-00542-s001.zip › Table S2. Presence of conserved motifs in the CAT proteins of wheat.xlsx]

## Sheet: Sheet1
Table. S2. Presence of conserved motifs in the CAT proteins of wheat.
Motif	Multilevel consensus sequence	E-value	Width
1	KAHLVKFHWKPTCGVKCLLDDEAVTVGGTCHTHATKDLTDAIAAGNYPEW	5.1e-675
2	WPEDIIPLQPVGRMVLNKNIDNFFAENEQLAFCPAVTVPGIHYSDDKLLQ	7.8e-651
3	QENWRIVDFFSHHPESLHMFTFLFDDVGIPLNYRHMDGFGVNTYTLISRD	8.0e-649
4	FAYADTQRYRLGPNYLMLPVNAPKCGFKNNHYDGAMNFMHRDEEVDYYPS	1.6e-641
5	TCADFLRAPGVQTPVIVRFSTVIHERGSPETLRDPRGFAIKFYTREGNWD	2.0e-633
6	LTVGPRGPILLEDYHLLEKIAHFARERIPERVVHARGASAKGFFECTHDV	4.7e-620
7	KENNFKQAGERYRSFDPARQDRFLQRWVDALTDARVTHEI	4.8e-407
8	VGNNMPVFFIRDGMKFPDMVHAFKPSPKT	2.2e-325
9	QGIWVSYWSQCDASLGQKLASRLKMKPNM	2.6e-260
10	MDPYKYRPSSSFNAPMWSTNSGAPVWNND	3.8e-255
