# Supplementary material for: Catalase (CAT) Gene Family in Wheat (Triticum aestivum L.): Evolution, Expression Pattern and Function Analysis
Source: Int J Mol Sci. 2022 Jan 4;23(1):542. doi: 10.3390/ijms23010542 (PMC8745605; doi:10.3390/ijms23010542)
Supplement: Supplementary file 1 [file ijms-23-00542-s001.zip › Table S3 The GO enrichment analysis.xlsx]

## Sheet: Sheet1
Table S3. The GO enrichment analysis of 10 TaCAT genes.
GO term	Description	P-value	FDR	Number in foreground list	Group	GeneIDs
GO:0004096	catalase activity	3.57e-39	7.13e-39	10	molecular_function	TaCAT1-B/TaCAT1-D/TaCAT1-A/TaCAT2-A/TaCAT2-B/TaCAT2-D/TaCAT3-A1/TaCAT3-A2/TaCAT3-B/TaCAT3-U
GO:0042542	response to hydrogen peroxide	5.61e-25	8.97e-24	8	biological_process	TaCAT1-B/TaCAT1-D/TaCAT1-A/TaCAT2-A/TaCAT2-D/TaCAT3-A1/TaCAT3-B/TaCAT3-U
GO:1902074	response to salt	2.01e-24	1.61e-23	7	biological_process	TaCAT1-B/TaCAT1-D/TaCAT1-A/TaCAT2-A/TaCAT2-D/TaCAT3-B/TaCAT3-U
GO:0007623	circadian rhythm	1.59e-19	8.5e-19	7	biological_process	TaCAT1-B/TaCAT1-D/TaCAT1-A/TaCAT2-A/TaCAT2-DTaCAT3-B/TaCAT3-U
GO:0006979	response to oxidative stress	6.35e-18	2.54e-17	10	biological_process	TaCAT1-B/TaCAT1-D/TaCAT1-A/TaCAT2-A/TaCAT2-B/TaCAT2-D/TaCAT3-A1/TaCAT3-A2/TaCAT3-B/TaCAT3-U
GO:0009617	response to bacterium	1.93e-15	6.19e-15	5	biological_process	TaCAT1-B/TaCAT1-D/TaCAT1-A/TaCAT2-A/TaCAT2-D
GO:0009737	response to abscisic acid	3.84e-15	1.02e-14	7	biological_process	TaCAT1-B/TaCAT1-D/TaCAT1-A/TaCAT2-A/TaCAT2-D/TaCAT3-B/TaCAT3-U
GO:0009414	response to water deprivation	3.77e-14	8.62e-14	7	biological_process	TaCAT1-B/TaCAT1-D/TaCAT1-A/TaCAT2-A/TaCAT2-D/TaCAT3-B/TaCAT3-U
GO:0042744	hydrogen peroxide catabolic process	1.1e-13	2.21e-13	8	biological_process	TaCAT1-B/TaCAT1-D/TaCAT1-A/TaCAT2-A/TaCAT2-D/TaCAT3-A1/TaCAT3-B/TaCAT3-U
GO:0009416	response to light stimulus	6.51e-12	1.16e-11	5	biological_process	TaCAT1-B/TaCAT1-D/TaCAT1-A/TaCAT2-A/TaCAT2-D
GO:0046686	response to cadmium ion	1.04e-11	1.67e-11	5	biological_process	TaCAT1-B/TaCAT1-D/TaCAT1-A/TaCAT3-B/TaCAT3-U
GO:0005777	peroxisome	4.55e-11	1.37e-10	5	cellular_component	TaCAT1-B/TaCAT1-D/TaCAT1-A/TaCAT3-B/TaCAT3-U
GO:0098869	cellular oxidant detoxification	1.27e-10	1.85e-10	5	biological_process	TaCAT1-B/TaCAT2-D/TaCAT3-A1/TaCAT3-B/TaCAT3-U
GO:0005886	plasma membrane	6.03e-10	9.05e-10	7	cellular_component	TaCAT1-B/TaCAT1-D/TaCAT1-A/TaCAT2-A/TaCAT2-D/TaCAT3-B/TaCAT3-U
GO:0009408	response to heat	1.33e-08	1.78e-08	4	biological_process	TaCAT2-A/TaCAT2-D/TaCAT3-B/TaCAT3-U
GO:1900034	regulation of cellular response to heat	1.82e-06	2.24e-06	2	biological_process	TaCAT3-B/TaCAT3-U
GO:0009751	response to salicylic acid	3.73e-05	3.98e-05	2	biological_process	TaCAT3-B/TaCAT3-U
GO:0045454	cell redox homeostasis	0.0001	0.0001	3	biological_process	TaCAT1-B/TaCAT1-D/TaCAT1-A
