# Supplementary material for: Catalase (CAT) Gene Family in Wheat (Triticum aestivum L.): Evolution, Expression Pattern and Function Analysis
Source: Int J Mol Sci. 2022 Jan 4;23(1):542. doi: 10.3390/ijms23010542 (PMC8745605; doi:10.3390/ijms23010542)
Supplement: Supplementary file 1 [file ijms-23-00542-s001.zip › Table S4. The information of miRNA targeted TaCAT genes..xlsx]

## Sheet: Sheet1
Table S4. The information of miRNA targeted TaCAT genes.
miRNA	Target	Gene name	miRNA length	Target_start	Target_end	miRNA_aligned_fragment	Target_aligned_fragment	Inhibition
tae-miR395a	TraesCS4B02G325800	TaCAT1-B	21	1953	1973	GUGAAGUGUUUGGGGGAACUC	CCGUUUCUCCUGAUACUUCAU	Translation
tae-miR395b	TraesCS4B02G325800	TaCAT1-B	20	1953	1972	UGAAGUGUUUGGGGGAACUC	CCGUUUCUCCUGAUACUUCA	Translation
tae-miR395a	TraesCS4D02G322700	TaCAT1-D	21	1894	1914	GUGAAGUGUUUGGGGGAACUC	CUGUUUCUCCUGAUACUUCAU	Translation
tae-miR395b	TraesCS4D02G322700	TaCAT1-D	20	1894	1913	UGAAGUGUUUGGGGGAACUC	CUGUUUCUCCUGAUACUUCA	Translation
tae-miR395a	TraesCS5A02G498000	TaCAT1-A	21	2037	2057	GUGAAGUGUUUGGGGGAACUC	CUGUUUCUCCUCAUACUUCAU	Translation
tae-miR531	TraesCS6A02G041700	TaCAT2-A	21	1299	1319	CGCUCGCCGGAGCAGCGUGCA	CACGCGCCGCUCCGGCAGGCG	Cleavage
tae-miR1137a	TraesCS6A02G041700	TaCAT2-A	20	1608	1627	UAGUACAAAGUUGAGUCAUC	UCUGUGUAAACUUUGUGCUA	Cleavage
tae-miR408	TraesCS6A02G041700	TaCAT2-A	21	1406	1426	CUGCACUGCCUCUUCCCUGGC	GCCCGGGGAGAGGUACCGCAG	Cleavage
tae-miR408	TraesCS6A02G041700	TaCAT2-A	21	23	44	CUGCACUGC-CUCUUCCCUGGC	GGCAGAGCAGAGAGCAGUGCAG	Cleavage
tae-miR9666a-3p	TraesCS6A02G041700	TaCAT2-A	22	1153	1174	CGGUAGGGCUGUAUGAUGGCGA	ACGCCGACACGCAGCGCUACCG	Cleavage
tae-miR1137a	TraesCS6B02G056800	TaCAT2-B	20	1597	1616	UAGUACAAAGUUGAGUCAUC	UGUGUGUAAACUUUGUGCUA	Cleavage
tae-miR408	TraesCS6B02G056800	TaCAT2-B	21	1380	1400	CUGCACUGCCUCUUCCCUGGC	GCCCGGGGAGAGGUACCGCAG	Cleavage
tae-miR9666a-3p	TraesCS6B02G056800	TaCAT2-B	22	1127	1148	CGGUAGGGCUGUAUGAUGGCGA	ACGCCGACACGCAGCGCUACCG	Cleavage
tae-miR408	TraesCS6D02G048300	TaCAT2-D	21	1296	1316	CUGCACUGCCUCUUCCCUGGC	GCCCGGGGAGAGGUACCGCAG	Cleavage
tae-miR9666a-3p	TraesCS6D02G048300	TaCAT2-D	22	1043	1064	CGGUAGGGCUGUAUGAUGGCGA	ACGCCGACACGCAGCGCUACCG	Cleavage
tae-miR408	TraesCS6D02G048300	TaCAT2-D	21	1373	1393	CUGCACUGCCUCUUCCCUGGC	GCCCGGGGAGAGGUACCGCAG	Cleavage
tae-miR9666a-3p	TraesCS6D02G048300	TaCAT2-D	22	1120	1141	CGGUAGGGCUGUAUGAUGGCGA	ACGCCGACACGCAGCGCUACCG	Cleavage
tae-miR5084	TraesCS7A02G549800	TaCAT3-A1	24	1683	1706	AUACAGUACUGCAGAGGAUCCUAA	UACAGUUCGUCUGUCGUAUUGUGU	Translation
tae-miR1117	TraesCSU02G105300	TaCAT3-U	24	1770	1793	UAGUACCGGUUCGUGGCACGAACC	GGUGGGUGUUGUGAGCCGGUGUUG	Cleavage
tae-miR5084	TraesCSU02G105300	TaCAT3-U	24	1802	1825	AUACAGUACUGCAGAGGAUCCUAA	GUCACUUCGUCUGUCGUACUGUGU	Translation
